# Supplementary material for: ﻿Comparative analysis of mitogenomes in six Scolopendra species (Chilopoda, Scolopendromorpha): insights into rare genetic rearrangements and phylogeny
Source: Zookeys. 2025 Aug 11;1248:341–58. doi: 10.3897/zookeys.1248.159578 (PMC12361922; doi:10.3897/zookeys.1248.159578)
Supplement: Supplementary material 3 — Features of the mitogenomes of S.alcyona, S.calcarata, S.cataracta, S.lufengia, S.mazbii, and S.multidens [file zookeys-1248-341_article-159578__-s003.xlsx]

## Sheet: Sheet1
Gene	Strand	Position	Length (bp)	Start	Stop	tRNA Anticodon or Codon
trnI	+	1-71/1-63/1-58/1-62/1-73/1-73	71/63/58/62/73/73			GAT/GAT/GAT/GAT/GAT/GAT
trnQ	−	43-110/5272-5340/43-110/40-107/41-106/43-111	68/69/68/68/66/69			TTG/TTG/TTG/TTG/TTG/TTG
trnM	+	104-168/5340-5406/110-165/107-165/104-166/105-162	65/67/56/59/63/58			CAT/CAT/CAT/CAT/CAT/CAT
nad2	+	173-1105/5401-6355/188-1108/178-1113/166-1117/180-1107	933/955/921/936/952/928	ATA/ATA/ATA/ATT/ATA/ATA	TAA/T/TAA/TAA/T/T
trnW	+	1106-1160/64-117/1107-1165/1112-1166/1118-1172/1108-1161	55/54/59/55/55/54			TCA/TCA/TCA/TCA/TCA/TCA
trnC	−	1133-1184/6335-6402/*/1144-1199/1152-1209/1139-1200	52/68/*/56/59/62			GCA/GCA/*/TGC/GCA/TGC
trnY	+	*/6372-6446/1166-1233/1190-1237/1201-1258/1182-1238	*/75/68/48/58/57			*/TAC/TAC/TAC/GTA/TAC
cox1	+	1227-2757/113-1640/1234-2761/1238-2765/1255-2782/1239-2766	1531/1528/1528/1528/1528/1528	ATG/CGA/CGA/CGA/CGA/CGA	T/T/T/T/T/T
cox2	+	2758-3438/1641-2319/2762-3442/2766-3446/2783-3453/2767-3447	681/679/681/681/671/681	ATG/ATG/ATG/ATG/ATG/ATG	TAA/TAA/TAA/TAA/TA/T
trnK	+	3437-3506/2320-2386/3440-3499/3446-3507/3453-3512/3447-3507	70/67/60/62/60/61			CTT/CTT/CTT/CTT/CTT/CTT
trnD	+	3477-3538/*/3500-3531/3494-3565/3489-3550/*	62/*/32/72/62/*			GTC/*/GTC/GTC/GTC/*
atp8	+	3526-3674/2412-2567/3532-3684/3540-3690/3551-3706/3546-3692	149/156/153/151/156/147	ATT/ATT/ATA/ATA/ATT/ATA	TAG/TAA/TAA/TAA/TAA/TAA
atp6	+	3675-4338/2561-3224/3678-4341/3689-4352/3700-4363/3686-4349	664/664/664/664/664/664	ATG/ATG/ATG/ATG/ATG/ATG	T/T/T/T/T/T
cox3	+	4339-5118/3225-4002/4342-5121/4353-5132/4364-5142/4350-5129	780/778/780/780/779/780	ATG/ATG/ATG/ATG/ATG/ATG	TAA/TAA/TAA/TAA/TA/T
trnG	+	5118-5170/4003-4063/5122-5196/5131-5190/5143-5196/5129-5181	53/61/75/60/54/53			TCC/TCC/TCC/TCC/TCC/TCC
nad3	+	5170-5514/4059-4403/5175-5522/5182-5526/5197-5544/5182-5526	345/345/348/345/348/345	ATA/ATT/ATA/ATA/ATC/ATC	TAA/TAA/TAG/TAG/TAG/TAG
trnA	+	5515-5571/6447-6501/5521-5586/5525-5577/5542-5609/5525-5601	57/55/66/53/68/77			TGC/GCA/TCC/TGC/TGC/TGC
trnR	+	*/6502-6570/5562-5624/*/*/*	*/70/63/*/*/*			*/TCG/TCG/*/*/*
trnN	+	5592-5660/6539-6589/5601-5657/5599-5656/5610-5659/5605-5676	69/51/57/58/50/72			GTT/GTT/GTT/GTT/AAC/GTT
trnS1	+	5627-5674/6579-6628/5647-5696/5640-5694/5660-5723/5645-5707,5789-5851	48/50/50/55/64/63，63			GCT/GCT/GCT/GCT/GCT/GCT,GCT
trnE	+	*/*/5697-5755/5695-5754/5724-5780/*	*/*/59/60/57/*			*/*/TTC/TTC/TTC/*
trnF	−	5717-5773/6653-6716/5732-5792/5727-5781/5752-5814/5701-5758	57/64/61/55/63/58			TTC/TTC/GAA/GAA/GAA/GAA
nad5	−	5773-7467/6717-8397/5787-7477/5781-7475/5815-7495/5930-7612	1695/1681/1691/1695/1681/1683	ATT/ATT/ATT/ATT/ATG/ATA	TAA/TAA/TAG/TAG/T/T
trnH	−	7468-7523/8398-8456/7478-7531/*/7496-7546/7613-7676	56/59/54/*/51/64			CAC//CAC/*/TGT/CAC
nad4	−	7524-8826/8458-9760/7532-8843/7749-9060/7546-8854/7677-8988	1303/1303/1312/1312/1309/1312	ATA/ATG/ATG/ATG/ATT/ATT	T/T/T/T/T/T
nad4l	−	8826-9101/9760-10044/8834-9109/9051-9326/8854-9135/8979-9254	276/285/275/276/282/276	ATA/ATG/ATA/ATG/ATT/ATA	TAA/T/TAG/TAG/TAA/TAA
trnT	+	9111-9162/10043-10095/9110-9147/9333-9381/9136-9187/9255-9301	52/53/38/49/52/47			TGT/TGT/ACA/TGT/TGT/TGT
trnP	−	9122-9200/10078-10129/9148-9207/9364-9416/9173-9230/9291-9349	79/52/60/53/58/59			TGG/TGG/TGG/TGG/CCA/TGG
nad6	+	9190-9637/10129-10582/9202-9640/9418-9859/9233-9687/9349-9790	448/454/439/442/455/442	ATA/ATA/ATT/ATA/ATA/ATA	T/T/T/T/TA/T
cob	+	9638-10757/10583-11702/9641-10760/9860-10979/9687-10806/9791-10910	1120/1120/1120/1120/1120/1120	ATG/ATG/ATG/ATG/ATG/ATG	T/T/T/T/T/TAA
trnS2	+	10757-10816/11694-11751/10761-10820/10979-11038/10806-10864/10911-10969	60/58/60/60/59/59			TGA/TGA/TGA/TCA/TGA/TGA
nad1	−	10789-11733/11723-12667/10791-11750/11011-11958/10836-11774/10941-11882	945/945/960/948/939/942	ATG/ATA/ATT/ATT/ATG/ATA	T/TAA/TAG/T/TAA/T
trnL1	−	11750-11820/12666-12729/11755-11825/*/*/11883-11950	71/64/71/*/*/68			CTA/CTA/CTA/*/*/CTA
trnL2	−	*/*/*/11945-12003/11757-11824/*	*/*/*/59/68/*			*/*/*/TAA/TAA/*
rrnL	−	11821-12973/12730-13907/11826-13004/12004-13213/11825-13039/11951-13154	1153/1178/1179/1210/1215/1204
trnV	−	12974-13035/13888-13932/13005-13058/13214-13268/13040-13089/13155-13212	62/45/54/55/50/58			GTA/GTA/TAC/TAC/TAC/GTA
rrnS	−	13036-13780/13933-14640/13059-13783/13269-13991/13090-13814/13213-13945	747/708/725/723/725/733
CR		13881-14422/14641-15458/13784-14596/13992-14647/13813-14496/13946-14590	542/818/813/656/584/645
